# Supplementary material for: Characterizing the Clinical and Molecular Profile of SETD2-Mutated Lung Adenocarcinoma
Source: Cancers (Basel). 2025 Nov 1;17(21):3540. doi: 10.3390/cancers17213540 (PMC12610740; doi:10.3390/cancers17213540)
Supplement: Supplementary file 1 [file cancers-17-03540-s001.zip]

Archive with 1 entries (1 files):
- cancers-3934486-supplementary.pdf
